# Supplementary material for: Unraveling TGF-β1’s Role in Mediating Fibrosis and Cell Death in Feline Kidney Cells
Source: Animals (Basel). 2025 Jan 17;15(2):257. doi: 10.3390/ani15020257 (PMC11758325; doi:10.3390/ani15020257)
Supplement: Supplementary file 1 [file animals-15-00257-s001.zip]

Archive with 1 entries (1 files):
- animals-3349229-supplementary.pdf
